# Supplementary material for: Characterisation of the antibody-mediated selective pressure driving intra-host evolution of SARS-CoV-2 in prolonged infection
Source: PLoS Pathog. 2024 Oct 15;20(10):e1012624. doi: 10.1371/journal.ppat.1012624 (PMC11508484; doi:10.1371/journal.ppat.1012624)
Supplement: S4 Table — All raw sequence data are deposited at the NCBI SRA under bioproject number PRJNA1120916. (XLSX) [file ppat.1012624.s008.xlsx]

## Sheet: Legend
List of variants in comparison to SARS-CoV-2 reference genome (GenBank accession number NC_045512.2) position. SNV, single nucleotide variant, MNV, multi nucleotide variant. The coverage gives the total number of reads at the respective position. The frequency provides the percentage of reads at the respective position that support the variant(s).

## Sheet: Tabelle1
S4 Table. Frequency of mutations on read level
day/sample after initial diagnosis	Sample ID	Genomic localization in reference genome	Type	Reference nucleotide(s)	Isolate nucleotide(s	Reference allele	Number of reads supporting isolate´s nucleotide(s)*	Coverage*	Frequency (%)
1	991015	3037	SNV	C	T	No	2303	2306	99.8699
1	991015	12119	SNV	C	T	No	34019	34079	99.8239
1	991015	12970	SNV	C	T	No	3599	3608	99.7506
1	991015	14408	SNV	C	T	No	39815	39914	99.752
1	991015	16877	SNV	C	T	No	1270	1271	99.9213
1	991015	21222	SNV	A	T	No	1291	1293	99.8453
1	991015	22227	SNV	C	T	No	857	1005	85.2736
1	991015	23403	SNV	A	G	No	822	822	100
1	991015	23635	SNV	C	T	No	13190	13200	99.9242
1	991015	25889	SNV	C	T	No	8015	8024	99.8878
1	991015	26801	SNV	C	G	No	2537	2542	99.8033
1	991015	27944	SNV	C	T	No	21188	21214	99.8774
1	991015	28724	SNV	C	T	No	10764	10764	100
1	991015	28932	SNV	C	T	No	5752	5838	98.5269
1	991015	29645	SNV	G	T	No	30310	30371	99.7992
8	992410	3037	SNV	C	T	No	154	154	100
8	992410	9924	SNV	C	T	No	197	198	99.4949
8	992410	12119	SNV	C	T	No	6143	6149	99.9024
8	992410	12970	SNV	C	T	No	510	512	99.6094
8	992410	14408	SNV	C	T	No	3058	3059	99.9673
8	992410	16877	SNV	C	T	No	199	199	100
8	992410	21222	SNV	A	T	No	131	131	100
8	992410	21255	SNV	G	C	No	131	131	100
8	992410	22227	SNV	C	T	No	63	85	74.1176
8	992410	23403	SNV	A	G	No	50	50	100
8	992410	23635	SNV	C	T	No	1649	1650	99.9394
8	992410	25889	SNV	C	T	No	1040	1040	100
8	992410	26801	SNV	C	G	No	311	314	99.0446
8	992410	27944	SNV	C	T	No	3193	3193	100
8	992410	28724	SNV	C	T	No	1648	1648	100
8	992410	28932	SNV	C	T	No	914	925	98.8108
8	992410	29645	SNV	G	T	No	13289	13306	99.8722
12	992429	3037	SNV	C	T	No	1125	1125	100
12	992429	12119	SNV	C	T	No	16303	16326	99.8591
12	992429	12970	SNV	C	T	No	1457	1458	99.9314
12	992429	14408	SNV	C	T	No	12816	12833	99.8675
12	992429	16877	SNV	C	T	No	497	497	100
12	992429	21222	SNV	A	T	No	671	671	100
12	992429	21255	SNV	G	C	No	670	674	99.4065
12	992429	22227	SNV	C	T	No	245	296	82.7703
12	992429	23403	SNV	A	G	No	243	243	100
12	992429	23635	SNV	C	T	No	5626	5632	99.8935
12	992429	25889	SNV	C	T	No	2228	2229	99.9551
12	992429	26801	SNV	C	G	No	936	938	99.7868
12	992429	27944	SNV	C	T	No	7275	7278	99.9588
12	992429	28724	SNV	C	T	No	4457	4460	99.9327
12	992429	28932	SNV	C	T	No	1627	1649	98.6659
12	992429	29645	SNV	G	T	No	15406	15446	99.741
15	992461	445	SNV	T	C	No	125	128	97.6562
15	992461	3037	SNV	C	T	No	134	134	100
15	992461	9924	SNV	C	T	No	58	58	100
15	992461	12119	SNV	C	T	No	3137	3138	99.9681
15	992461	12970	SNV	C	T	No	312	312	100
15	992461	14408	SNV	C	T	No	4409	4412	99.932
15	992461	16877	SNV	C	T	No	76	76	100
15	992461	21222	SNV	A	T	No	73	73	100
15	992461	21255	SNV	G	C	No	72	72	100
15	992461	22227	SNV	C	T	No	91	125	72.8
15	992461	23042	SNV	T	C	No	286	286	100
15	992461	23403	SNV	A	G	No	19	19	100
15	992461	23635	SNV	C	T	No	1049	1049	100
15	992461	24175	SNV	T	C	No	58	143	40.5594
15	992461	24175	SNV	T	T	Yes	85	143	59.4406
15	992461	25889	SNV	C	T	No	600	600	100
15	992461	26801	SNV	C	G	No	316	317	99.6845
15	992461	27944	SNV	C	T	No	1205	1205	100
15	992461	28724	SNV	C	T	No	1137	1137	100
15	992461	28932	SNV	C	T	No	341	344	99.1279
15	992461	29645	SNV	G	T	No	14001	14031	99.7862
16	991007	3037	SNV	C	T	No	14054	14072	99.8721
16	991007	6636	SNV	C	T	No	846	854	99.0632
16	991007	12119	SNV	C	T	No	35957	36005	99.8667
16	991007	12970	SNV	C	T	No	3615	3616	99.9723
16	991007	14408	SNV	C	T	No	27905	27939	99.8783
16	991007	16877	SNV	C	T	No	4289	4293	99.9068
16	991007	21222	SNV	A	T	No	5993	5994	99.9833
16	991007	22227	SNV	C	C	Yes	144	320	45
16	991007	22227	SNV	C	T	No	176	320	55
16	991007	23042	SNV	T	C	No	268	270	99.2593
16	991007	23403	SNV	A	G	No	4337	4340	99.9309
16	991007	23635	SNV	C	T	No	22009	22059	99.7733
16	991007	25889	SNV	C	T	No	12567	12573	99.9523
16	991007	26801	SNV	C	G	No	5413	5418	99.9077
16	991007	27944	SNV	C	T	No	34257	34268	99.9679
16	991007	28724	SNV	C	T	No	23059	23077	99.922
16	991007	28932	SNV	C	T	No	23504	23748	98.9725
16	991007	29645	SNV	G	T	No	37730	37813	99.7805
20	989479	3037	SNV	C	T	No	1153	1154	99.9133
20	989479	6636	SNV	C	T	No	201	204	98.5294
20	989479	9924	SNV	C	T	No	605	608	99.5066
20	989479	12119	SNV	C	T	No	8282	8295	99.8433
20	989479	12970	SNV	C	T	No	338	338	100
20	989479	14408	SNV	C	T	No	5208	5230	99.5793
20	989479	16877	SNV	C	T	No	1813	1814	99.9449
20	989479	21222	SNV	A	T	No	3217	3218	99.9689
20	989479	22227	SNV	C	C	Yes	11	72	15.2778
20	989479	22227	SNV	C	T	No	61	72	84.7222
20	989479	23042	SNV	T	C	No	971	971	100
20	989479	23403	SNV	A	G	No	732	732	100
20	989479	23635	SNV	C	T	No	4237	4243	99.8586
20	989479	25889	SNV	C	T	No	2221	2222	99.955
20	989479	26801	SNV	C	G	No	1694	1695	99.941
20	989479	27944	SNV	C	T	No	5197	5200	99.9423
20	989479	28724	SNV	C	T	No	1543	1546	99.806
20	989479	28932	SNV	C	T	No	2967	3024	98.1151
20	989479	29645	SNV	G	T	No	2743	2747	99.8544
26	992470	3037	SNV	C	T	No	20010	20034	99.8802
26	992470	6636	SNV	C	T	No	3594	3638	98.7905
26	992470	12119	SNV	C	T	No	58883	58993	99.8135
26	992470	12970	SNV	C	T	No	11754	11761	99.9405
26	992470	14408	SNV	C	T	No	63269	63398	99.7965
26	992470	16877	SNV	C	T	No	12852	12870	99.8601
26	992470	21222	SNV	A	T	No	14106	14118	99.915
26	992470	22227	SNV	C	T	No	2123	2423	87.6187
26	992470	23042	SNV	T	C	No	7586	7595	99.8815
26	992470	23403	SNV	A	G	No	8507	8511	99.953
26	992470	23635	SNV	C	T	No	34607	34648	99.8817
26	992470	25889	SNV	C	T	No	21664	21680	99.9262
26	992470	26801	SNV	C	G	No	10997	11005	99.9273
26	992470	27944	SNV	C	T	No	47100	47128	99.9406
26	992470	28724	SNV	C	T	No	27608	27627	99.9312
26	992470	28932	SNV	C	T	No	33594	33899	99.1003
26	992470	29645	SNV	G	T	No	57505	57669	99.7156
27	992488	3037	SNV	C	T	No	13025	13055	99.7702
27	992488	12119	SNV	C	T	No	49104	49206	99.7927
27	992488	12970	SNV	C	T	No	10022	10026	99.9601
27	992488	14408	SNV	C	T	No	47360	47436	99.8398
27	992488	16877	SNV	C	T	No	6900	6903	99.9565
27	992488	21222	SNV	A	T	No	6727	6728	99.9851
27	992488	22227	SNV	C	T	No	1287	1478	87.0771
27	992488	23042	SNV	T	C	No	4669	4669	100
27	992488	23403	SNV	A	G	No	4754	4755	99.979
27	992488	23635	SNV	C	T	No	26840	26869	99.8921
27	992488	25889	SNV	C	T	No	12982	12991	99.9307
27	992488	26801	SNV	C	G	No	7280	7295	99.7944
27	992488	27944	SNV	C	T	No	29456	29467	99.9627
27	992488	28724	SNV	C	T	No	18757	18768	99.9414
27	992488	28932	SNV	C	T	No	19650	19835	99.0673
27	992488	29645	SNV	G	T	No	39149	39252	99.7376
30	989681	3037	SNV	C	T	No	4721	4728	99.8519
30	989681	12119	SNV	C	T	No	48236	48330	99.8055
30	989681	12970	SNV	C	T	No	3064	3065	99.9674
30	989681	14408	SNV	C	T	No	37233	37316	99.7776
30	989681	16877	SNV	C	T	No	7684	7690	99.922
30	989681	21222	SNV	A	T	No	23890	23910	99.9164
30	989681	22227	SNV	C	T	No	716	849	84.3345
30	989681	23042	SNV	T	C	No	9636	9644	99.917
30	989681	23403	SNV	A	G	No	2739	2741	99.927
30	989681	23635	SNV	C	T	No	24883	24937	99.7835
30	989681	25889	SNV	C	T	No	12105	12112	99.9422
30	989681	26801	SNV	C	G	No	9643	9655	99.8757
30	989681	27944	SNV	C	T	No	20085	20099	99.9303
30	989681	28724	SNV	C	T	No	5996	6003	99.8834
30	989681	28932	SNV	C	T	No	11734	11996	97.8159
30	989681	29645	SNV	G	T	No	10046	10062	99.841
36	989940	3037	SNV	C	T	No	111	111	100
36	989940	6636	SNV	C	T	No	171	177	96.6102
36	989940	12119	SNV	C	T	No	8254	8264	99.879
36	989940	12970	SNV	C	T	No	119	119	100
36	989940	14408	SNV	C	T	No	2307	2323	99.3112
36	989940	16877	SNV	C	T	No	230	230	100
36	989940	21222	SNV	A	T	No	2659	2662	99.8873
36	989940	21255	SNV	G	C	No	2654	2663	99.662
36	989940	22227	SNV	C	C	Yes	3	24	12.5
36	989940	22227	SNV	C	T	No	21	24	87.5
36	989940	23042	SNV	T	C	No	289	308	93.8312
36	989940	23403	SNV	A	G	No	87	87	100
36	989940	23635	SNV	C	T	No	3924	3928	99.8982
36	989940	25889	SNV	C	T	No	859	859	100
36	989940	26801	SNV	C	G	No	677	678	99.8525
36	989940	27944	SNV	C	T	No	3589	3589	100
36	989940	28724	SNV	C	T	No	413	413	100
36	989940	28932	SNV	C	T	No	1461	1566	93.295
36	989940	29645	SNV	G	T	No	1136	1137	99.912
40	991821	3037	SNV	C	T	No	1876	1878	99.8935
40	991821	12119	SNV	C	T	No	7397	7408	99.8515
40	991821	12970	SNV	C	T	No	1315	1317	99.8481
40	991821	14408	SNV	C	T	No	7285	7292	99.904
40	991821	16877	SNV	C	T	No	894	894	100
40	991821	21222	SNV	A	T	No	779	779	100
40	991821	21255	SNV	G	C	No	778	787	98.8564
40	991821	21618	SNV	C	T	No	3164	13887	22.7839
40	991821	22227	SNV	C	T	No	393	453	86.755
40	991821	23042	SNV	T	C	No	810	810	100
40	991821	23403	SNV	A	G	No	551	551	100
40	991821	23635	SNV	C	T	No	5111	5115	99.9218
40	991821	25889	SNV	C	T	No	3022	3024	99.9339
40	991821	26801	SNV	C	G	No	1448	1450	99.8621
40	991821	27944	SNV	C	T	No	5513	5516	99.9456
40	991821	28724	SNV	C	T	No	3555	3559	99.8876
40	991821	28932	SNV	C	T	No	2319	2354	98.5132
40	991821	29645	SNV	G	T	No	6544	6552	99.8779
42	991830	3037	SNV	C	T	No	1762	1764	99.8866
42	991830	6636	SNV	C	T	No	510	532	95.8647
42	991830	9924	SNV	C	T	No	514	523	98.2792
42	991830	12119	SNV	C	T	No	7167	7176	99.8746
42	991830	12970	SNV	C	T	No	1370	1371	99.9271
42	991830	14408	SNV	C	T	No	8262	8269	99.9153
42	991830	16877	SNV	C	T	No	745	747	99.7323
42	991830	21222	SNV	A	T	No	697	697	100
42	991830	21255	SNV	G	C	No	697	708	98.4463
42	991830	21618	SNV	C	T	No	1001	14889	6.72308
42	991830	22227	SNV	C	T	No	409	461	88.7202
42	991830	23012	SNV	G	A	No	71	775	9.16129
42	991830	23012	SNV	G	G	Yes	704	775	90.8387
42	991830	23042	SNV	T	C	No	774	776	99.7423
42	991830	23403	SNV	A	G	No	494	495	99.798
42	991830	23635	SNV	C	T	No	5364	5366	99.9627
42	991830	25889	SNV	C	T	No	2875	2877	99.9305
42	991830	26801	SNV	C	G	No	1246	1247	99.9198
42	991830	27944	SNV	C	T	No	5063	5064	99.9803
42	991830	28724	SNV	C	T	No	2881	2883	99.9306
42	991830	28932	SNV	C	T	No	1997	2024	98.666
42	991830	29645	SNV	G	T	No	6451	6458	99.8916
42	991830	21985..21993	Deletion	GGGTGTTTA	-	No	653	7595	8.59776
42	991830	21985..21993	MNV	GGGTGTTTA	GGGTGTTTA	Yes	6798	7595	89.5063
45 sample 1	990256	3037	SNV	C	T	No	998	1002	99.6008
45 sample 1	990256	6636	SNV	C	T	No	900	905	99.4475
45 sample 1	990256	7136	SNV	T	A	No	157	1879	8.35551
45 sample 1	990256	7136	SNV	T	T	Yes	1722	1879	91.6445
45 sample 1	990256	12119	SNV	C	T	No	14327	14349	99.8467
45 sample 1	990256	12970	SNV	C	T	No	616	616	100
45 sample 1	990256	14408	SNV	C	T	No	8591	8605	99.8373
45 sample 1	990256	16877	SNV	C	T	No	1652	1652	100
45 sample 1	990256	21222	SNV	A	T	No	7210	7211	99.9861
45 sample 1	990256	21618	SNV	C	T	No	520	13604	3.82241
45 sample 1	990256	22227	SNV	C	T	No	104	132	78.7879
45 sample 1	990256	23012	SNV	G	A	No	382	1917	19.927
45 sample 1	990256	23012	SNV	G	G	Yes	1535	1917	80.073
45 sample 1	990256	23042	SNV	T	C	No	1876	1934	97.001
45 sample 1	990256	23403	SNV	A	G	No	697	697	100
45 sample 1	990256	23635	SNV	C	T	No	6841	6846	99.927
45 sample 1	990256	25889	SNV	C	T	No	2932	2936	99.8638
45 sample 1	990256	26801	SNV	C	G	No	2859	2863	99.8603
45 sample 1	990256	27944	SNV	C	T	No	7341	7342	99.9864
45 sample 1	990256	28724	SNV	C	T	No	1705	1706	99.9414
45 sample 1	990256	28932	SNV	C	T	No	3773	3826	98.6147
45 sample 1	990256	29645	SNV	G	T	No	3724	3726	99.9463
45 sample 1	990256	21980..21982	Deletion	TTT	-	No	147	2840	5.17606
45 sample 1	990256	21980..21993	MNV	TTTTTGGGTGTTTA	TTTTTGGGTGTTTA	Yes	1109	2857	38.8169
45 sample 1	990256	21982..21993	Deletion	TTTGGGTGTTTA	-	No	433	2857	15.1558
45 sample 1	990256	21985..21993	Deletion	GGGTGTTTA	-	No	1004	2857	35.1418
45 sample 1	990256	22281..22289	Deletion	CTTTACTTG	-	No	8	86	9.30233
45 sample 1	990256	22281..22294	MNV	CTTTACTTGCTTTA	CTTTACTTGCTTTA	Yes	67	86	77.907
45 sample 1	990256	22289..22294	Deletion	GCTTTA	-	No	9	85	10.5882
45 sample 2	991848	3037	SNV	C	T	No	2068	2068	100
45 sample 2	991848	6636	SNV	C	T	No	1183	1200	98.5833
45 sample 2	991848	7136	SNV	T	A	No	120	1938	6.19195
45 sample 2	991848	7136	SNV	T	T	Yes	1818	1938	93.808
45 sample 2	991848	12119	SNV	C	T	No	8217	8223	99.927
45 sample 2	991848	12970	SNV	C	T	No	1876	1878	99.8935
45 sample 2	991848	14408	SNV	C	T	No	8425	8440	99.8223
45 sample 2	991848	16877	SNV	C	T	No	1011	1011	100
45 sample 2	991848	21222	SNV	A	T	No	995	996	99.8996
45 sample 2	991848	21618	SNV	C	T	No	5319	13570	39.1968
45 sample 2	991848	22227	SNV	C	T	No	543	625	86.88
45 sample 2	991848	23012	SNV	G	A	No	147	955	15.3927
45 sample 2	991848	23012	SNV	G	G	Yes	806	955	84.3979
45 sample 2	991848	23042	SNV	T	C	No	958	958	100
45 sample 2	991848	23403	SNV	A	G	No	807	807	100
45 sample 2	991848	23635	SNV	C	T	No	5747	5748	99.9826
45 sample 2	991848	25889	SNV	C	T	No	3399	3399	100
45 sample 2	991848	26801	SNV	C	G	No	1515	1515	100
45 sample 2	991848	27944	SNV	C	T	No	5891	5895	99.9321
45 sample 2	991848	28724	SNV	C	T	No	2910	2911	99.9656
45 sample 2	991848	28932	SNV	C	T	No	1884	1910	98.6387
45 sample 2	991848	29645	SNV	G	T	No	6371	6380	99.8589
45 sample 2	991848	21982..21993	Deletion	TTTGGGTGTTTA	-	No	818	6728	12.1581
45 sample 2	991848	21982..21993	MNV	TTTGGGTGTTTA	TTTGGGTGTTTA	Yes	2052	6728	30.4994
45 sample 2	991848	21985..21993	Deletion	GGGTGTTTA	-	No	3199	6726	47.5617
45 sample 2	991848	22281..22289	Deletion	CTTTACTTG	-	No	24	315	7.61905
45 sample 2	991848	22281..22294	MNV	CTTTACTTGCTTTA	CTTTACTTGCTTTA	Yes	257	315	81.5873
45 sample 2	991848	22289..22294	Deletion	GCTTTA	-	No	32	315	10.1587
47 sample 1	991856	3037	SNV	C	T	No	823	825	99.7576
47 sample 1	991856	7136	SNV	T	A	No	358	1431	25.0175
47 sample 1	991856	7136	SNV	T	T	Yes	1073	1431	74.9825
47 sample 1	991856	12119	SNV	C	T	No	10875	10887	99.8898
47 sample 1	991856	12970	SNV	C	T	No	1164	1165	99.9142
47 sample 1	991856	14408	SNV	C	T	No	9705	9713	99.9176
47 sample 1	991856	16877	SNV	C	T	No	405	405	100
47 sample 1	991856	21222	SNV	A	T	No	413	413	100
47 sample 1	991856	21255	SNV	G	C	No	412	415	99.2771
47 sample 1	991856	21618	SNV	C	T	No	1709	17091	9.99941
47 sample 1	991856	22227	SNV	C	T	No	128	144	88.8889
47 sample 1	991856	23012	SNV	G	G	Yes	126	390	32.3077
47 sample 1	991856	23012	SNV	G	A	No	263	390	67.4359
47 sample 1	991856	23042	SNV	T	C	No	394	394	100
47 sample 1	991856	23403	SNV	A	G	No	166	166	100
47 sample 1	991856	23635	SNV	C	T	No	4113	4117	99.9028
47 sample 1	991856	25889	SNV	C	T	No	1614	1614	100
47 sample 1	991856	26801	SNV	C	G	No	752	752	100
47 sample 1	991856	27944	SNV	C	T	No	4130	4133	99.9274
47 sample 1	991856	28724	SNV	C	T	No	2809	2811	99.9289
47 sample 1	991856	28932	SNV	C	T	No	938	947	99.0496
47 sample 1	991856	29645	SNV	G	T	No	9055	9065	99.8897
47 sample 1	991856	21980..21982	Deletion	TTT	-	No	4419	8864	49.8533
47 sample 1	991856	21980..21993	MNV	TTTTTGGGTGTTTA	TTTTTGGGTGTTTA	Yes	2703	8865	30.4907
47 sample 1	991856	21982..21993	Deletion	TTTGGGTGTTTA	-	No	891	8865	10.0508
47 sample 1	991856	21985..21993	Deletion	GGGTGTTTA	-	No	616	8864	6.94946
47 sample 1	991856	22281..22289	Deletion	CTTTACTTG	-	No	11	80	13.75
47 sample 1	991856	22281..22294	MNV	CTTTACTTGCTTTA	CTTTACTTGCTTTA	Yes	60	80	75
47 sample 1	991856	22289..22294	Deletion	GCTTTA	-	No	6	80	7.5
47 sample 2	992330	3037	SNV	C	T	No	5334	5341	99.8689
47 sample 2	992330	7136	SNV	T	A	No	2309	8985	25.6984
47 sample 2	992330	7136	SNV	T	T	Yes	6669	8985	74.2237
47 sample 2	992330	12119	SNV	C	T	No	96238	96355	99.8786
47 sample 2	992330	12970	SNV	C	T	No	9106	9111	99.9451
47 sample 2	992330	14408	SNV	C	T	No	86583	86630	99.9457
47 sample 2	992330	16877	SNV	C	T	No	3370	3371	99.9703
47 sample 2	992330	21222	SNV	A	T	No	2888	2889	99.9654
47 sample 2	992330	21255	SNV	G	C	No	2879	2890	99.6194
47 sample 2	992330	21618	SNV	C	T	No	14198	136994	10.364
47 sample 2	992330	22227	SNV	C	C	Yes	1092	2456	44.4625
47 sample 2	992330	22227	SNV	C	T	No	1361	2456	55.4153
47 sample 2	992330	23012	SNV	G	A	No	2306	3188	72.3338
47 sample 2	992330	23042	SNV	T	C	No	3215	3217	99.9378
47 sample 2	992330	23403	SNV	A	G	No	1341	1341	100
47 sample 2	992330	23635	SNV	C	T	No	27782	27843	99.7809
47 sample 2	992330	25889	SNV	C	T	No	17274	17288	99.919
47 sample 2	992330	26801	SNV	C	G	No	7232	7237	99.9309
47 sample 2	992330	27944	SNV	C	T	No	55640	55660	99.9641
47 sample 2	992330	28724	SNV	C	T	No	23958	24005	99.8042
47 sample 2	992330	28932	SNV	C	T	No	12988	13127	98.9411
47 sample 2	992330	29645	SNV	G	T	No	85446	85568	99.8574
47 sample 2	992330	21980..21982	Deletion	TTT	-	No	46469	91067	51.0273
47 sample 2	992330	21980..21993	MNV	TTTTTGGGTGTTTA	TTTTTGGGTGTTTA	Yes	26913	91863	29.2969
47 sample 2	992330	21982..21993	Deletion	TTTGGGTGTTTA	-	No	8634	91863	9.39878
47 sample 2	992330	21985..21993	Deletion	GGGTGTTTA	-	No	5660	91863	6.16135
47 sample 2	992330	22281..22289	Deletion	CTTTACTTG	-	No	140	589	23.7691
47 sample 2	992330	22281..22294	MNV	CTTTACTTGCTTTA	CTTTACTTGCTTTA	Yes	399	589	67.7419
47 sample 2	992330	22289..22294	Deletion	GCTTTA	-	No	40	589	6.79117
48 sample 1	990752	3037	SNV	C	T	No	5693	5698	99.9122
48 sample 1	990752	6636	SNV	C	T	No	357	360	99.1667
48 sample 1	990752	7136	SNV	T	T	Yes	190	390	48.7179
48 sample 1	990752	7136	SNV	T	A	No	200	390	51.2821
48 sample 1	990752	12119	SNV	C	T	No	18554	18572	99.9031
48 sample 1	990752	12970	SNV	C	T	No	1792	1793	99.9442
48 sample 1	990752	14408	SNV	C	T	No	11832	11854	99.8144
48 sample 1	990752	16877	SNV	C	T	No	3089	3094	99.8384
48 sample 1	990752	21222	SNV	A	T	No	3622	3623	99.9724
48 sample 1	990752	22227	SNV	C	T	No	167	202	82.6733
48 sample 1	990752	23012	SNV	G	A	No	204	207	98.5507
48 sample 1	990752	23042	SNV	T	C	No	257	259	99.2278
48 sample 1	990752	23403	SNV	A	G	No	2594	2594	100
48 sample 1	990752	23635	SNV	C	T	No	12560	12594	99.73
48 sample 1	990752	25889	SNV	C	T	No	7142	7153	99.8462
48 sample 1	990752	26801	SNV	C	G	No	3163	3165	99.9368
48 sample 1	990752	27944	SNV	C	T	No	18517	18527	99.946
48 sample 1	990752	28724	SNV	C	T	No	14024	14038	99.9003
48 sample 1	990752	28932	SNV	C	T	No	14603	14800	98.6689
48 sample 1	990752	29645	SNV	G	T	No	21646	21676	99.8616
48 sample 1	990752	21980..21982	Deletion	TTT	-	No	51	553	9.22242
48 sample 1	990752	21980..21989	MNV	TTTTTGGGTG	TTTTTGGGTG	Yes	132	555	23.7838
48 sample 1	990752	21982..21993	Deletion	TTTGGGTGTTTA	-	No	364	555	65.5856
48 sample 1	990752	22281..22289	MNV	CTTTACTTG	CTTTACTTG	Yes	42	85	49.4118
48 sample 1	990752	22281..22289	Deletion	CTTTACTTG	-	No	43	85	50.5882
48 sample 2	992348	3037	SNV	C	T	No	14844	14864	99.8654
48 sample 2	992348	7136	SNV	T	A	No	4708	11150	42.2242
48 sample 2	992348	7136	SNV	T	T	Yes	6435	11150	57.713
48 sample 2	992348	12119	SNV	C	T	No	81897	82007	99.8659
48 sample 2	992348	12970	SNV	C	T	No	12279	12291	99.9024
48 sample 2	992348	14408	SNV	C	T	No	65928	66017	99.8652
48 sample 2	992348	16877	SNV	C	T	No	7057	7059	99.9717
48 sample 2	992348	21222	SNV	A	T	No	6506	6507	99.9846
48 sample 2	992348	22227	SNV	C	T	No	1739	2017	86.2172
48 sample 2	992348	23012	SNV	G	A	No	4200	4225	99.4083
48 sample 2	992348	23042	SNV	T	C	No	4286	4288	99.9534
48 sample 2	992348	23403	SNV	A	G	No	4643	4644	99.9785
48 sample 2	992348	23635	SNV	C	T	No	36401	36442	99.8875
48 sample 2	992348	25889	SNV	C	T	No	23000	23039	99.8307
48 sample 2	992348	26801	SNV	C	G	No	11842	11856	99.8819
48 sample 2	992348	27944	SNV	C	T	No	55390	55418	99.9495
48 sample 2	992348	28724	SNV	C	T	No	39911	39987	99.8099
48 sample 2	992348	28932	SNV	C	T	No	37827	38278	98.8218
48 sample 2	992348	29645	SNV	G	T	No	80849	81084	99.7102
48 sample 2	992348	21980..21982	Deletion	TTT	-	No	5584	45721	12.2132
48 sample 2	992348	21980..21989	MNV	TTTTTGGGTG	TTTTTGGGTG	Yes	12931	45738	28.2719
48 sample 2	992348	21982..21993	Deletion	TTTGGGTGTTTA	-	No	26411	45738	57.7441
48 sample 2	992348	22281..22289	Deletion	CTTTACTTG	-	No	383	1050	36.4762
48 sample 2	992348	22281..22289	MNV	CTTTACTTG	CTTTACTTG	Yes	665	1050	63.3333
52 sample 1	991864	3037	SNV	C	T	No	782	783	99.8723
52 sample 1	991864	7136	SNV	T	A	No	554	1495	37.0569
52 sample 1	991864	7136	SNV	T	T	Yes	940	1495	62.8763
52 sample 1	991864	12119	SNV	C	T	No	8074	8080	99.9257
52 sample 1	991864	12970	SNV	C	T	No	753	755	99.7351
52 sample 1	991864	14408	SNV	C	T	No	8569	8574	99.9417
52 sample 1	991864	16877	SNV	C	T	No	440	441	99.7732
52 sample 1	991864	21222	SNV	A	T	No	340	341	99.7067
52 sample 1	991864	21255	SNV	G	C	No	341	343	99.4169
52 sample 1	991864	21618	SNV	C	T	No	1185	13492	8.78298
52 sample 1	991864	22227	SNV	C	T	No	138	164	84.1463
52 sample 1	991864	23012	SNV	G	G	Yes	69	390	17.6923
52 sample 1	991864	23012	SNV	G	A	No	321	390	82.3077
52 sample 1	991864	23042	SNV	T	C	No	390	390	100
52 sample 1	991864	23403	SNV	A	G	No	134	134	100
52 sample 1	991864	23635	SNV	C	T	No	3978	3981	99.9246
52 sample 1	991864	25889	SNV	C	T	No	1821	1821	100
52 sample 1	991864	26801	SNV	C	G	No	711	711	100
52 sample 1	991864	27944	SNV	C	T	No	4930	4934	99.9189
52 sample 1	991864	28724	SNV	C	T	No	2441	2442	99.959
52 sample 1	991864	28932	SNV	C	T	No	886	900	98.4444
52 sample 1	991864	29645	SNV	G	T	No	9227	9246	99.7945
52 sample 1	991864	21982..21993	MNV	TTTGGGTGTTTA	TTTGGGTGTTTA	Yes	3480	9256	37.5972
52 sample 1	991864	21982..21993	Deletion	TTTGGGTGTTTA	-	No	4870	9256	52.6145
52 sample 1	991864	22281..22289	Deletion	CTTTACTTG	-	No	36	80	45
52 sample 1	991864	22281..22294	MNV	CTTTACTTGCTTTA	CTTTACTTGCTTTA	Yes	36	80	45
52 sample 1	991864	22289..22294	Deletion	GCTTTA	-	No	7	80	8.75
52 sample 2	992356	3037	SNV	C	T	No	4269	4275	99.8596
52 sample 2	992356	7136	SNV	T	A	No	2711	7240	37.4448
52 sample 2	992356	7136	SNV	T	T	Yes	4527	7240	62.5276
52 sample 2	992356	12119	SNV	C	T	No	67557	67685	99.8109
52 sample 2	992356	12970	SNV	C	T	No	5939	5946	99.8823
52 sample 2	992356	14408	SNV	C	T	No	53983	54082	99.8169
52 sample 2	992356	16877	SNV	C	T	No	1966	1970	99.797
52 sample 2	992356	21222	SNV	A	T	No	1796	1798	99.8888
52 sample 2	992356	21255	SNV	G	C	No	1789	1803	99.2235
52 sample 2	992356	21618	SNV	C	T	No	7252	85905	8.44188
52 sample 2	992356	22227	SNV	C	T	No	985	1390	70.8633
52 sample 2	992356	23012	SNV	G	G	Yes	500	2359	21.1954
52 sample 2	992356	23012	SNV	G	A	No	1856	2359	78.6774
52 sample 2	992356	23042	SNV	T	C	No	2360	2361	99.9576
52 sample 2	992356	23403	SNV	A	G	No	1117	1118	99.9106
52 sample 2	992356	23635	SNV	C	T	No	22737	22756	99.9165
52 sample 2	992356	25889	SNV	C	T	No	14165	14178	99.9083
52 sample 2	992356	26801	SNV	C	G	No	5651	5659	99.8586
52 sample 2	992356	27944	SNV	C	T	No	44990	45007	99.9622
52 sample 2	992356	28724	SNV	C	T	No	20458	20490	99.8438
52 sample 2	992356	28932	SNV	C	T	No	11428	11556	98.8924
52 sample 2	992356	29645	SNV	G	T	No	74786	75018	99.6907
52 sample 2	992356	21982..21993	MNV	TTTGGGTGTTTA	TTTGGGTGTTTA	Yes	17785	54446	32.6654
52 sample 2	992356	21982..21993	Deletion	TTTGGGTGTTTA	-	No	33517	54446	61.5601
52 sample 2	992356	22281..22289	Deletion	CTTTACTTG	-	No	180	512	35.1562
52 sample 2	992356	22281..22294	MNV	CTTTACTTGCTTTA	CTTTACTTGCTTTA	Yes	264	512	51.5625
52 sample 2	992356	22289..22294	Deletion	GCTTTA	-	No	60	512	11.7188
54	992496	3037	SNV	C	T	No	309	310	99.6774
54	992496	9924	SNV	C	T	No	285	286	99.6503
54	992496	12119	SNV	C	T	No	21264	21315	99.7607
54	992496	12970	SNV	C	T	No	1071	1074	99.7207
54	992496	14408	SNV	C	T	No	12619	12665	99.6368
54	992496	16877	SNV	C	T	No	333	334	99.7006
54	992496	21222	SNV	A	T	No	109	109	100
54	992496	21255	SNV	G	C	No	108	110	98.1818
54	992496	22227	SNV	C	C	Yes	17	101	16.8317
54	992496	22227	SNV	C	T	No	83	101	82.1782
54	992496	23012	SNV	G	G	Yes	77	495	15.5556
54	992496	23012	SNV	G	A	No	417	495	84.2424
54	992496	23042	SNV	T	C	No	496	496	100
54	992496	23403	SNV	A	G	No	91	91	100
54	992496	23635	SNV	C	T	No	3654	3656	99.9453
54	992496	25889	SNV	C	T	No	1702	1704	99.8826
54	992496	26801	SNV	C	G	No	637	638	99.8433
54	992496	27944	SNV	C	T	No	5316	5317	99.9812
54	992496	28724	SNV	C	T	No	2200	2201	99.9546
54	992496	28932	SNV	C	T	No	1219	1230	99.1057
54	992496	29645	SNV	G	T	No	31047	31171	99.6022
54	992496	21980..21982	Deletion	TTT	-	No	722	9582	7.53496
54	992496	21982..21993	Deletion	TTTGGGTGTTTA	-	No	8608	9584	89.8164
*All raw sequence data are deposited at the NCBI SRA under bioproject number PRJNA1120916.
