# Supplementary material for: Characterisation of the antibody-mediated selective pressure driving intra-host evolution of SARS-CoV-2 in prolonged infection
Source: PLoS Pathog. 2024 Oct 15;20(10):e1012624. doi: 10.1371/journal.ppat.1012624 (PMC11508484; doi:10.1371/journal.ppat.1012624)
Supplement: S5 Table — (XLSX) [file ppat.1012624.s009.xlsx]

## Sheet: Fig 1C
day after initial diagnosis	PCR result in nasopharyngeal swap	Ct-value
1	positive	25.4
8	positive	27.08
12	positive	28.09
15	positive	32.85
16	positive	25
19	positive	19.53
20	positive	18
23	positive	21.27
26	positive	16.55
27	positive	16.8
30	positive	19.31
36	positive	27.9
40	positive	21.92
42	positive	22.92
45	positive	19.99
47	positive	26.37
48	positive	19.97
52	positive	24.93
54	positive	29.9
56	negative
57	negative
59	negative
73	negative
90	negative
98	negative
168	negative
351	positive
352	positive	13.44

## Sheet: Fig 2
			samples*
			day 1	day 8	day 12	day 15	day 16	day 20	day 26	day 27	day 30	day 36	day 40	day 42	day 45	day 45	day 47	day 47	day 48	day 48	day 52	day 52	day 54
		mutations in spike													sample 1	sample 2	sample 1	sample 2	sample 1	sample 2	sample 1	sample 2
		T19I	0	0	0	0	0	0	0	0	0	0	22.8	6.7	3.8	39.2	10	10.4	0	0.1	8.9	8.4	0.1
		del F140	0	0	0	0	0	0	0	0	0	0	0	0	5.2	0	49.9	51	9.2	12.2	0	0	7.5
		del V141	0	0	0	0	0	0	0	0	0	0	0	8.6	50.3	59.8	17	15.6	65.6	57.7	52.6	61.6	89.8
		del G142	0	0	0	0	0	0	0	0	0	0	0	8.6	50.3	59.8	17	15.6	65.6	57.7	52.6	61.6	89.8
		del L143	0	0	0	0	0	0	0	0	0	0	0	8.6	50.3	59.8	17	15.6	65.6	57.7	52.6	61.6	89.8
		del Y144	0	0	0	0	0	0	0	0	0	0	0	0	15.2	12.2	10.1	9.4	65.6	57.7	52.6	61.6	89.8
		Y144F	0	0	0	0	0	0	0	0	0	0	0	8.5	35.1	47.6	6.9	6.2	0	0	0	0	0
		A222V	85.3	74.1	82.8	72.8	55	84.7	87.6	87.1	84.3	87.5	86.8	88.7	78.8	86.9	88.9	55.4	82.7	86.2	84	70.9	82.2
		del L242	0	0	0	0	0	0	0	0	0	0	0	0	9.3	7.6	13.8	23.8	50.6	36.5	45	35.2	0
		del A243	0	0	0	0	0	0	0	0	0	0	0	0	19.9	17.8	20.3	30.6	50.6	36.5	53.8	46.9	0
		del L244	0	0	0	0	0	0	0	0	0	0	0	0	19.9	17.8	20.3	30.6	50.6	36.5	53.8	46.9	0
		E484K	0	0	0	0	0	0	0	0	0	0	0	9.2	19.9	15.4	67.4	72.3	98.6	99.4	82.3	78.7	84.2
		S494P	0	0	0	100	99.3	100	99.9	100	99.9	93.8	100	99.7	97	100	100	99.9	99.2	100	100	100	100
		D614G	100	100	100	100	100	100	100	100	99.9	100	100	99.8	100	100	100	100	100	100	100	100	100
		* days after initial diagnosis

## Sheet: Fig 3
	day after initial diagnosis	Anti-N CMIA (Abbott)	Anti-S CMIA (AU/mL) (Abbott)	cPass sVNT (% inhibition)	line blot Anti-N IgG (Mikrogen)	line blot Anti-S1 IgG (Mikrogen)	line blot Anti-RBD IgG (Mikrogen)	line blot Anti-RBD IgM (Mikrogen)	line blot Anti-S1 IgM (Mikrogen)
	2	negative	0	0	negative	negative	negative	negative	negative
	8	negative	40000	96.2	negative	positive	positive	negative	negative
	17	negative	19674	95.6	negative	positive	positive	negative	negative
	32	negative	6626.6	96.79	negative	positive	positive	negative	negative
	40	negative	6068.8	93.44	negative	positive	positive	negative	negative
	45	negative	6605.2	94.44	negative	positive	positive	negative	negative
	49	negative	7006.9	95.2	negative	positive	positive	indeterminate	indeterminate
	56	negative	5950.8	93.98	negative	positive	positive	positive	positive
	67	negative	4284.5	95	negative	positive	positive	positive	positive
	90	negative	2532.6	92.43	negative	positive	positive	indeterminate	indeterminate
	131	negative	1092.8	85.89	negative	positive	positive	negative	negative
	138	negative	1120.5	92.12	negative	positive	positive	positive	positive
	326	negative	1141.2	83.46	negative	positive	positive	negative	negative
	352	negative	756.7	65.8	negative	positive	positive	negative	negative
	353	negative	20483	78.1	negative	positive	positive	negative	negative
	381	positive	22538	95.42	positive	positive	positive	indeterminate	indeterminate
	391	positive	21741	93.89	positive	positive	positive	indeterminate	indeterminate

## Sheet: Fig 4
	days post infection	IC50 wt S	IC50 S:S494P	IC50 S:E484K S494P	IC50 S:Delta141-4 E484K S494P	IC50 S:Omicron BA.1
	2	<1	<1	<1	<1	<1
	8	>1000	<1	<1	<1	<1
	17	>1000	<1	<1	<1	<1
	32	>1000	<1	<1	<1	<1
	40	>1000	<1	<1	<1	<1
	45	>1000	6.80295	3.91081	<1	<1
	49	>1000	54.2481	33.3982	<1	<1
	56	>1000	459.18	110.132	58.682	<1
	67	>1000	347.169	79.9965	12.5703	<1
	90	860.117	110.212	29.7785	<1	<1
	131	173.436	64.7591	23.1502	<1	<1
	138	242.301	306.329	125.276	30.5373	<1
	326	184.269	228.123	137.252	<1	<1
	352	46.9165	66.0582	29.2824	<1	<1
	353	>1000	>1000	>1000	>1000	55.673
	381	>1000	>1000	>1000	>1000	56.7208
	391	>1000	>1000	>1000	>1000	240.674

## Sheet: Fig 5
			% inhibition
		day after initial diagnosis	wt RBD	RBD S494P	RBD E484K S494P	RBD E340K	RBD BA.1	RBD BA.1 E340K
		2	1	1	1
		8	99.16	7.77	4.78
		17	97.7	5.03	1
		32	96.59	1	1
		40	95.32	1	1
		45	96.32	1	1
		49	96.24	7.48	0.1
		56	95.44	23.38	9.18
		67	92.14	28.56	16.35
		90	91.94	35.57	1
		131	87.03	31.04	1	61.48	2.95	13.47
		138	93.44	71.55	47.71	72.59	1	0.27
		326	62.69	93.4	1	43.16	1	1
		352	80.05	84.04	10.82	41	1	1
		353	96.89	96.67	79.03	53.4	35.385	2.38
		381	99.25	99.291	98.03	97.11	94.545	92.37
		391	98.97	98.81	97.63	95.96	93.27	89.84

## Sheet: Fig 6
	RBD IgG EIA
	day after initial diagnosis	wt RBD	RBD E340K	RBD S494P	RBD E484K S494P	RBD BA.1	RBD BA.1 E340K
	d2	0		0	0
	d8	42865		265	0
	d17	21110		65	0
	d32	11910		0	0
	d40	9510		0	0
	d45	8509		0	0
	d49	7803.5		0	0
	d56	6472.5		60	0
	d67	4896		130	0
	d90	2605		80	0
	d131	895.05	585	65	0	0	0
	d138	1220	935	800	200	0	0
	d326	380	240	1025	355	0	0
	d352	545	260	840	185	0	30
	d353	29565	245	25355	24610	1465	0
	d381	27085	16380	22240	23315	10210	5808
	d391	29695	15990	23375	23790	9415	5788
	positive control	44380	28000	34790	31343	7609	5047
	negative control	0	10	0	0	0	0
	RBD IgM EIA
	days after initial diagnosis	wt RBD	RBD S494P	RBD E484K S494P	RBD BA.1
	d2	0	0	0
	d8	170	0	0
	d17	135	30	0
	d32	30	0	0
	d40	185	170	0
	d45	165	155	0
	d49	1190	1480	80
	d56	2980.5	3846	840
	d67	2530	4081	760.05
	d90	875	1730	65
	d131	105	265	0	0
	d138	6002	5281.5	4886	0
	d326	155	135	55	0
	d352	0	50	0	0
	d353	175	210	150	0
	d381	890	840.05	675	290
	d391	970	910	810	140
	positive control	1875	1685	1272.5	85
	negative control	0	2.5	0	0
	RBD IgA EIA
	days after initial diagnosis	wt RBD	RBD S494P	RBD E484K S494P	RBD BA.1
	d2	0	0	0
	d8	230	0	0
	d17	130	0	0
	d32	50	0	0
	d40	25	5	0
	d45	20	45	55
	d49	100	80	0
	d56	130	155	95
	d67	125	230	30
	d90	20	130	0
	d131	15	80	40	0
	d138	1690	5767	765	0
	d326	90	105	30	0
	d352	5	90	180	0
	d353	235	315	310	0
	d381	10160	7943.5	8624.5	3432
	d391	12100	8644.5	10300	3672
	positive control	2465.5	1922.5	1622.5	0
	negative control	0	0	0	0

## Sheet: Fig 7
	NTD IgG EIA
	days after initial diagnosis	wt NTD	NTD Delta141-4	NTD BA.1
	d2	0	0	0
	d8	0	0	5
	d17	0	5	0
	d32	0	0	0
	d40	5	0	0
	d45	0	0	0
	d49	0	0	0
	d56	0	0	10
	d67	5	0	0
	d90	0	0	0
	d131	0	0	5
	d138	0	0	0
	d326	15	5	40
	d352	0	0	5
	d353	15	0	20
	d381	1690	845	1600
	d391	1200	860	1350
	positive control	250	165	260
	negative control	0	5	5
	NTD IgM EIA
	days after initial diagnosis	wt NTD	NTD Delta141-4	NTD BA.1
	d2	0	10	0
	d8	0	0	5
	d17	0	20	0
	d32	0	10	10
	d40	10	35	0
	d45	15	60	0
	d49	10	15	0
	d56	60	35	5
	d67	10	20	0
	d90	5	15	0
	d131	5	5	5
	d138	5	10	15
	d326	20	35	55
	d352	20	15	10
	d353	0	40	30
	d381	195	155	205
	d391	90	110	160
	positive control	315	210	325
	negative control	0	15	0
	NTD IgA EIA
	days after initial diagnosis	wt NTD	NTD Delta141-4	NTD BA.1
	d2	0	0	0
	d8	0	0	5
	d17	0	5	0
	d32	0	0	0
	d40	5	0	0
	d45	0	0	0
	d49	0	0	0
	d56	0	0	10
	d67	5	0	0
	d90	0	0	0
	d131	0	0	5
	d138	0	0	0
	d326	15	5	40
	d352	0	0	5
	d353	15	0	20
	d381	1690	845	1600
	d391	1200	860	1350
	positive control	250	165	260
	negative control	0	5	5

## Sheet: S1 Fig
wt S
day	mean inhibition (%) 1:20	SD	mean inhibition (%) 1:80	SD	mean inhibition (%) 1:320	SD
2	20.31	16.21	13.12	11.07	8.75	8.85
8	98.12	3.25	100	0	99.53	0.81
17	99.53	0.81	99.06	1.62	92.5	2.96
32	99.53	0.81	100	0	93.91	4.27
40	99.53	0.81	94.37	4.59	67.66	10.13
45	98.59	1.55	98.12	2.3	85.94	11.13
49	99.06	0.94	100	0	80.78	10.64
56	99.53	0.81	100	0	92.5	2.3
67	97.66	2.44	97.66	2.04	65.31	2.81
90	100	0	95.31	3.11	59.22	6.68
131	99.53	0.81	70.47	2.04	34.37	14.4
138	100	0	91.09	8.11	35.78	22.55
326	90.62	3.51	71.87	7.95	36.25	6.63
352	60.62	21.34	40.94	15.15	32.03	16.15
353	98.59	2.44	97.66	2.04	82.66	11.66
381	99.06	0.94	98.59	0.81	85.94	12.33
391	100	0	100	0	84.06	8.54
positive control	100	0	99.06	0.94	90.62	8.28
negative control	26.41	6.68	18.91	13.28	8.59	14.88
S:S494P
day	mean inhibition (%) 1:20	SD	mean inhibition (%) 1:80	SD	mean inhibition (%) 1:320	SD
2	35.47	3.87	18.16	7.19	19.17	7.31
8	17.99	7.88	16.81	7.09	15.29	9.13
17	0.25	0.44	13.09	6.99	17.4	5.04
32	21.79	6.53	9.38	5.84	10.3	3.66
40	35.56	9.03	7.52	10.5	27.11	5.64
45	41.72	6.31	29.81	6.7	19.51	3.42
49	78.21	5.39	28.46	11.99	18.24	2.54
56	99.24	0.77	85.47	3.4	52.79	1.87
67	99.83	0.17	83.02	4.15	48.4	7.27
90	94.59	1.37	52.45	1.83	26.35	4.34
131	84.97	5.82	33.11	5.97	16.13	6.34
138	97.21	2.05	78.63	2.82	46.88	5.14
326	97.8	1.8	67.48	1.1	44.68	6.78
352	85.05	5.76	34.97	11.01	16.81	11.06
353	99.83	0.17	99.07	0.28	91.39	3.12
381	99.75	0.15	99.83	0.29	82.43	4.8
391	99.92	0.15	99.75	0.28	80.07	3.9
positive control	99.75	0.28	99.66	0.34	94.59	3.99
negative control	5.66	6.29	1.44	1.95	1.01	1.76
S:E484K S494P
day	mean inhibition (%) 1:20	SD	mean inhibition (%) 1:80	SD	mean inhibition (%) 1:320	SD
2	15.14	6.22	1.34	0.82	0	0
8	2.53	3.64	2.6	4.51	2.19	3.8
17	0	0	0	0	1.58	2.73
32	5.82	6.64	0	0	1.88	3.26
40	11.44	3.42	1.88	3.26	0	0
45	33.94	8.46	13.32	14.84	5.62	5.8
49	65.68	7.22	22.53	1.44	3.42	5.93
56	94.66	2.55	51.51	7.92	27.05	12.67
67	87.88	3.05	42.57	11.93	19.66	6.18
90	65.07	4.51	21.06	13.07	2.12	3.37
131	52.02	5.22	32.29	9.29	12.12	11.12
138	88.39	4.5	47.29	13.11	38.36	9.37
326	71.75	10.44	57.67	4.28	39.38	6.06
352	60.14	21.45	26.44	12.03	19.66	9.7
353	100	0	99.49	0.67	97.12	1.39
381	100	0	99.9	0.18	80.89	5.49
391	99.9	0.18	99.38	0.21	89.62	2.14
positive control	99.69	0.34	100	0	81.4	3.88
negative control	11.03	6.16	0	0	1.47	2.55
S:Delta141-4 E484K S494P
day	mean inhibition (%) 1:20	SD	mean inhibition (%) 1:80	SD	mean inhibition (%) 1:320	SD
2	17.19	7.38	11.88	7.88	14.31	9.53
8	11.82	5.12	8.1	5.55	8.67	5.21
17	10.03	5.62	9.14	7.72	0	0
32	17.89	3.54	6.52	4.38	24.92	28.35
40	21.02	11.1	9.07	5.35	9.06	6.48
45	17.24	10.83	4.46	5.28	13.67	9.16
49	33.87	3.75	13.79	9.75	17.64	11.05
56	71.5	5.25	39.42	13.82	22.75	2.16
67	47.03	3.2	17.38	8.7	8.12	5.28
90	24.09	3.41	1.52	1.22	7.64	8.41
131	0	0	0	0	9.81	10.42
138	65.5	5.99	17	6.19	6.81	10.06
326	10.08	7.43	12.38	8.51	10.91	6.72
352	22.35	25.87	10.8	6.58	5.29	8.22
353	98.72	0.87	99.23	0.4	95.27	1.41
381	100	0	97	1.95	64.03	4.17
391	99.87	0.22	98.02	1.03	62.56	7.4
positive control	99.87	0.13	98.21	0.48	37	3.03
negative control	9.82	6.75	7.2	6.33	4.25	5.46
S:Omicron BA.1
day	mean inhibition (%) 1:20	SD	mean inhibition (%) 1:80	SD	mean inhibition (%) 1:320	SD
2	3.74	3.75	2.15	3.32	9.48	11.29
8	3.76	6.51	3.74	4.22	3.34	3.63
17	0	0	0	0	3.76	6.51
32	1.37	2.38	5.53	6.78	3.74	4.85
40	1.56	1.92	2.76	4.79	1.37	2.38
45	10.49	15.57	0	0	0	0
49	1.77	3.07	2.37	4.1	3.94	3.98
56	0	0	1.57	2.72	6.32	8.09
67	0	0	0.38	0.66	2.95	3.88
90	2.75	3.22	0	0	9.68	14.57
131	0	0	0	0	0	0
138	0	0	0	0	0	0
326	0.96	1.28	7.93	13.73	1.57	2.72
352	0	0	0	0	0	0
353	95.23	3.77	44.21	12.02	0	0
381	96.82	2.92	57.91	15.9	0	0
391	97.62	4.13	86.9	4.91	37.26	6.05
positive control	99.01	1.03	28.72	18.76	3.95	6.85
negative control	0.58	1	0	0	4.35	7.54

## Sheet: S2 Fig
construct	time-point	mean (% inhibition)	SD
wt S	t0	0.9367	2.81
	t1	64.65	38.73
	t2	99.04	0.6869
	t3	97.72	3.714
	positive control	99.75	0.4926
	negative control	11.21	7.865
S:S494P	t0	0	0
	t1	62.57	37.32
	t2	99.27	0.7799
	t3	99.86	0.2843
	positive control	99.86	0.2843
	negative control	0	0
S:E484K S494P	t0	0	0
	t1	44.17	34.53
	t2	95.58	2.12
	t3	92.35	16.31
	positive control	99	0.8175
	negative control	0	0
S:Delta141-4 E484K S494P	t0	0	0
	t1	0	0
	t2	94.2	14.46
	t3	81.06	30.96
	positive control	99.71	0.3376
	negative control	2.485	2.88
S:Omicron BA.1	t0	19.51	14.29
	t1	24.88	16.94
	t2	73.43	23.09
	t3	55.98	26.73
	positive control	95.69	2.298
	negative control	2.478	4.595
